# Supplementary material for: Atovaquone Suppresses Triple-Negative Breast Tumor Growth by Reducing Immune-Suppressive Cells
Source: Int J Mol Sci. 2021 May 13;22(10):5150. doi: 10.3390/ijms22105150 (PMC8152242; doi:10.3390/ijms22105150)
Supplement: Supplementary file 1 [file ijms-22-05150-s001.zip]

Archive with 3 entries (3 files):
- Fig S1.TIF
- Fig S2.TIF
- Fig S3.TIF
